# Supplementary material for: Passage of human-origin influenza A virus in swine tracheal epithelial cells selects for adaptive mutations in the hemagglutinin gene
Source: PLoS One. 2025 Aug 13;20(8):e0327096. doi: 10.1371/journal.pone.0327096 (PMC12349064; doi:10.1371/journal.pone.0327096)
Supplement: S1 Table — (XLSX) [file pone.0327096.s001.xlsx]

## Sheet: Sheet1
Hours post infection	VIC11pTRIG	VIC11pTRIG	VIC11pTRIG	VIC11pTRIG_N165K_HA	VIC11pTRIG_N165K_HA	VIC11pTRIG_N165K_HA	VIC11pTRIG_N216K_HA	VIC11pTRIG_N216K_HA	VIC11pTRIG_N216K_HA	Vic11pTRIG_N165K_N216K	Vic11pTRIG_N165K_N216K	Vic11pTRIG_N165K_N216K	ty/OH/04p	ty/OH/04p	ty/OH/04p
0	123	672	223	22	456	478	235	117	89	890	3450	244	466	223	777
12	9947.8	5359.8	13932.6	604030	1.59803e+06	582396	169864	152068	1.14347e+07	3833578	4.67543e+06	2.6689e+06	42161	53781	88301
24	2.17302e+07	1.69107e+07	25411716	1.947e+07	2.10397e+07	2.32622e+07	5.72601e+07	2.99643e+07	1.39573e+07	1.35664e+07	8.31138e+06	9.1821e+06	27201304	5.96226e+07	4.95041e+07
48	4.29879e+07	32666632	4.96281e+07	16515014	5.12889e+07	4.79204e+07	2.72072e+07	2.44669e+07	20343156	3.45652e+07	1.9539e+07	8.50916e+06	2.17053e+07	89064682	6.60639e+07
72	3.9687e+07	5.26887e+07	7.00403e+07	2.573e+07	27949716	33322064	33417328	3.06843e+07	6.03713e+07	34809260	2.49583e+07	3.78721e+07	5.12288e+07	4.54431e+07	4.01708e+07
