# Supplementary material for: Passage of human-origin influenza A virus in swine tracheal epithelial cells selects for adaptive mutations in the hemagglutinin gene
Source: PLoS One. 2025 Aug 13;20(8):e0327096. doi: 10.1371/journal.pone.0327096 (PMC12349064; doi:10.1371/journal.pone.0327096)
Supplement: S2 Table — (XLSX) [file pone.0327096.s002.xlsx]

## Sheet: Sheet1
Hours post infection	VIC11pTRIG	VIC11pTRIG	VIC11pTRIG	VIC11pTRIG_N165K_HA	VIC11pTRIG_N165K_HA	VIC11pTRIG_N165K_HA	VIC11pTRIG_N216K_HA	VIC11pTRIG_N216K_HA	VIC11pTRIG_N216K_HA	Vic11pTRIG_N165K_N216K	Vic11pTRIG_N165K_N216K	Vic11pTRIG_N165K_N216K	ty/OH/04p	ty/OH/04p	ty/OH/04p
0	121	344.4		199	182		765	819.9		34	566		336	116.2
12	468	886		5160	16568		7100	11321		151729	85839		401	1172
24	92.5	388		18597	3703		11887	188273		129114	14155		3609	2775
48	182	133		27239	62251		170702	209503		37336	21852		476929	160900
72	1944.7	5675.1		225700	726224		8528727	8321273		1273037	729984		8801117	8277876
