# Supplementary material for: Passage of human-origin influenza A virus in swine tracheal epithelial cells selects for adaptive mutations in the hemagglutinin gene
Source: PLoS One. 2025 Aug 13;20(8):e0327096. doi: 10.1371/journal.pone.0327096 (PMC12349064; doi:10.1371/journal.pone.0327096)
Supplement: S3 Table — (XLSX) [file pone.0327096.s003.xlsx]

## Sheet: Sheet1
P1	P2	P3	P4	P5	P6	P7	P8
15800000	8510000	15800000	15800000	5000000	15800000	15800000	15800000
5000000	5000000	15800000	5000000	5000000	5000000	5000000	15800000
5000000	15800000	5000000	5000000	15800000	5000000	5000000	5000000
