# Supplementary material for: Passage of human-origin influenza A virus in swine tracheal epithelial cells selects for adaptive mutations in the hemagglutinin gene
Source: PLoS One. 2025 Aug 13;20(8):e0327096. doi: 10.1371/journal.pone.0327096 (PMC12349064; doi:10.1371/journal.pone.0327096)
Supplement: S4 Table — (XLSX) [file pone.0327096.s004.xlsx]

## Sheet: Sheet1
P1	P2	P3	P4	P5	P6	P7	P8
150	851	5000	108000	183000	500000	79800	50000
500	500	2940	119000	85100	79800	108000	79800
500	500	1490	158000	108000	50000		50000
